# Supplementary material for: Presurgical Executive Functioning in Low-Grade Glioma Patients Cannot Be Topographically Mapped
Source: Cancers (Basel). 2023 Jan 28;15(3):807. doi: 10.3390/cancers15030807 (PMC9913560; doi:10.3390/cancers15030807)
Supplement: Supplementary file 1 [file cancers-15-00807-s001.zip]

Archive with 1 entries (1 files):
- cancers-2075221-supplementary.pdf
